# Supplementary material for: Exploring General Practitioners’ Knowledge, Attitudes, and Practices towards E-Cigarette Use/Vaping in Children and Adolescents: A Pilot Cross-Sectional Study in Sydney
Source: Int J Environ Res Public Health. 2024 Sep 16;21(9):1215. doi: 10.3390/ijerph21091215 (PMC11444199; doi:10.3390/ijerph21091215)
Supplement: Supplementary file 1 [file ijerph-21-01215-s001.zip]

Archive with 1 entries (1 files):
- ijerph-3131477-supplementary.pdf
